# Supplementary material for: A new rare species of the Rhadinaeadecorata group from the Sierra Madre del Sur of Guerrero, Mexico (Squamata, Colubridae)
Source: Zookeys. 2018 Aug 8;(780):137–54. doi: 10.3897/zookeys.780.25593 (PMC6093967; doi:10.3897/zookeys.780.25593)
Supplement: XML Treatment for Rhadinaea nuchalis [file zookeys.780.25593-treatment1.xml]

<!DOCTYPE tp:taxon-treatment
  PUBLIC "-//TaxonX//DTD Taxonomic Treatment Publishing DTD v0 20100105//EN" "tax-treatment-NSO.dtd">
<tp:taxon-treatment xmlns:tp="http://www.plazi.org/taxpub"><tp:treatment-meta><kwd-group><label>Taxon classification</label><kwd><named-content xmlns:xlink="http://www.w3.org/1999/xlink" content-type="kingdom">Animalia</named-content></kwd><kwd><named-content xmlns:xlink="http://www.w3.org/1999/xlink" content-type="order">Squamata</named-content></kwd><kwd><named-content xmlns:xlink="http://www.w3.org/1999/xlink" content-type="family">Colubridae</named-content></kwd></kwd-group><mixed-citation publication-type="journal"><person-group><name><surname>García-Vázquez</surname><given-names>Uri Omar</given-names></name><name><surname>Pavón-Vázquez</surname><given-names>Carlos J.</given-names></name><name><surname>Blancas-Hernández</surname><given-names>Jean Cristian</given-names></name><name><surname>Blancas-Calva</surname><given-names>Epifanio</given-names></name><name><surname>Centenero-Alcalá</surname><given-names>Eric</given-names></name></person-group><article-title>A new rare species of the <italic><tp:taxon-name><tp:taxon-name-part taxon-name-part-type="genus" reg="Rhadinaea">Rhadinaea</tp:taxon-name-part><tp:taxon-name-part taxon-name-part-type="species" reg="decorata">decorata</tp:taxon-name-part></tp:taxon-name></italic> group from the Sierra Madre del Sur of Guerrero, Mexico (<tp:taxon-name><tp:taxon-name-part taxon-name-part-type="order">Squamata</tp:taxon-name-part></tp:taxon-name>, <tp:taxon-name><tp:taxon-name-part taxon-name-part-type="family">Colubridae</tp:taxon-name-part></tp:taxon-name>)</article-title><source>Zookeys</source><day>8</day><month>8</month><year>2018</year><volume>2018</volume><issue>780</issue><fpage>137</fpage><lpage>154</lpage><pub-id pub-id-type="doi">10.3897/zookeys.780.25593</pub-id></mixed-citation></tp:treatment-meta><tp:nomenclature><tp:taxon-name>
            <tp:taxon-name-part taxon-name-part-type="genus" reg="Rhadinaea">Rhadinaea</tp:taxon-name-part>
            <tp:taxon-name-part taxon-name-part-type="species" reg="nuchalis">nuchalis</tp:taxon-name-part>
            <object-id xmlns:xlink="http://www.w3.org/1999/xlink" content-type="zoobank" xlink:type="simple">http://zoobank.org/0D170649-DD52-49A3-B331-34892F887ADF</object-id>
          </tp:taxon-name><tp:taxon-status xmlns:xlink="http://www.w3.org/1999/xlink" xlink:type="simple">sp. n.</tp:taxon-status><xref ref-type="fig" rid="F1">Figs 1</xref><xref ref-type="fig" rid="F2">, 2</xref><xref ref-type="fig" rid="F3">, 3</xref><xref ref-type="fig" rid="F4">, 4</xref><xref ref-type="fig" rid="F5">, 5</xref></tp:nomenclature><tp:treatment-sec sec-type="type material" id="SECID0EJKAE"><title>Type material.</title><p><bold>Holotype.</bold> MZFC-HE 22161, (original field number JCBH 015) an adult male, from 0.36 km SE of El Molote, municipality of Atoyac de Álvarez, Guerrero, México (<named-content xmlns:xlink="http://www.w3.org/1999/xlink" content-type="dwc:verbatimCoordinates" xlink:type="simple"><named-content content-type="geo-json" specific-use="{&#34;type&#34;:&#34;Point&#34;,&#34;coordinates&#34;:[-100.167200,17.416700]}" id="NCID0EUKAE" xlink:type="simple">17.4167°N; 100.1672°W</named-content></named-content>), ca. 1720 m elevation, collected by J.C. Blancas-Hernández on July 19, 2006. <bold>Paratype.</bold> MZFC-HE 34958, (original field number CIG 1078) an adult male, from El Molote, municipality of Atoyac de Álvarez, Guerrero, México (<named-content xmlns:xlink="http://www.w3.org/1999/xlink" content-type="dwc:verbatimCoordinates" xlink:type="simple"><named-content content-type="geo-json" specific-use="{&#34;type&#34;:&#34;Point&#34;,&#34;coordinates&#34;:[-100.189100,17.437600]}" id="NCID0E5KAE" xlink:type="simple">17.4376°N; 100.1891°W</named-content></named-content>), ca. 1680 m elevation, collected by Christoph I. Grünwald, Héctor Franz-Chávez, and Karen I. Morales-Flores on September 11, 2016.</p></tp:treatment-sec><tp:treatment-sec sec-type="diagnosis" id="SECID0EDLAE"><title>Diagnosis.</title><p>A colubrid snake of the <italic><tp:taxon-name><tp:taxon-name-part taxon-name-part-type="genus" reg="Rhadinaea">Rhadinaea</tp:taxon-name-part><tp:taxon-name-part taxon-name-part-type="species" reg="decorata">decorata</tp:taxon-name-part></tp:taxon-name></italic> group (sensu <xref ref-type="bibr" rid="B26">Myers 1974</xref>) that may be distinguished from all other members of the genus <italic><tp:taxon-name><tp:taxon-name-part taxon-name-part-type="genus" reg="Rhadinaea">Rhadinaea</tp:taxon-name-part></tp:taxon-name></italic> by the following combination of character states: eight supralabials; 149–151 ventrals in males; 63–77 subcaudals in males; presence of two large pale nuchal blotches, forming an incomplete collar that occupies two scales laterally and bissected along the dorsal midline; postocular pale marking consisting of a well-defined and narrow line beginning anteriorly behind the upper posterior margin of the eye and extending posteriorly nearly horizontally until connecting with the nuchal blotches; and ground color of the flanks extending to the lateral portion of the ventrals.</p></tp:treatment-sec><tp:treatment-sec sec-type="comparisons" id="SECID0E6LAE"><title>Comparison.</title><p><italic><tp:taxon-name><tp:taxon-name-part taxon-name-part-type="genus" reg="Rhadinaea">Rhadinaea</tp:taxon-name-part><tp:taxon-name-part taxon-name-part-type="species" reg="nuchalis">nuchalis</tp:taxon-name-part></tp:taxon-name></italic> sp. n. may be distinguished from all other members of the genus <italic><tp:taxon-name><tp:taxon-name-part taxon-name-part-type="genus" reg="Rhadinaea">Rhadinaea</tp:taxon-name-part></tp:taxon-name></italic> (except <italic><tp:taxon-name><tp:taxon-name-part taxon-name-part-type="genus" reg="Rhadinaea">R.</tp:taxon-name-part><tp:taxon-name-part taxon-name-part-type="species" reg="cuneata">cuneata</tp:taxon-name-part></tp:taxon-name></italic> and some individuals of <italic><tp:taxon-name><tp:taxon-name-part taxon-name-part-type="genus" reg="Rhadinaea">R.</tp:taxon-name-part><tp:taxon-name-part taxon-name-part-type="species" reg="hesperia">hesperia</tp:taxon-name-part></tp:taxon-name></italic> and <italic><tp:taxon-name><tp:taxon-name-part taxon-name-part-type="genus" reg="Rhadinaea">R.</tp:taxon-name-part><tp:taxon-name-part taxon-name-part-type="species" reg="omiltemana">omiltemana</tp:taxon-name-part></tp:taxon-name></italic> Günther, 1894) by the presence of two large pale nuchal blotches forming an incomplete collar that occupies two scales laterally and is bissected along the dorsal midline (pale nuchal marking one-scale long in <italic><tp:taxon-name><tp:taxon-name-part taxon-name-part-type="genus" reg="Rhadinaea">R.</tp:taxon-name-part><tp:taxon-name-part taxon-name-part-type="species" reg="laureata">laureata</tp:taxon-name-part></tp:taxon-name></italic> (Günther, 1868) and <italic><tp:taxon-name><tp:taxon-name-part taxon-name-part-type="genus" reg="Rhadinaea">R.</tp:taxon-name-part><tp:taxon-name-part taxon-name-part-type="species" reg="marcellae">marcellae</tp:taxon-name-part></tp:taxon-name></italic>, absent in the other species). <italic><tp:taxon-name><tp:taxon-name-part taxon-name-part-type="genus" reg="Rhadinaea">Rhadinaea</tp:taxon-name-part><tp:taxon-name-part taxon-name-part-type="species" reg="nuchalis">nuchalis</tp:taxon-name-part></tp:taxon-name></italic> can be further distinguished from the members of the <italic><tp:taxon-name><tp:taxon-name-part taxon-name-part-type="genus" reg="Rhadinaea">R.</tp:taxon-name-part><tp:taxon-name-part taxon-name-part-type="species" reg="flavilata">flavilata</tp:taxon-name-part></tp:taxon-name></italic> group by the presence of eight supralabials (usually seven in the <italic><tp:taxon-name><tp:taxon-name-part taxon-name-part-type="genus" reg="Rhadinaea">R.</tp:taxon-name-part><tp:taxon-name-part taxon-name-part-type="species" reg="flavilata">flavilata</tp:taxon-name-part></tp:taxon-name></italic> group). Additionally, it differs from <italic><tp:taxon-name><tp:taxon-name-part taxon-name-part-type="genus" reg="Rhadinaea">R.</tp:taxon-name-part><tp:taxon-name-part taxon-name-part-type="species" reg="calligaster">calligaster</tp:taxon-name-part></tp:taxon-name></italic> (Cope, 1875), <italic><tp:taxon-name><tp:taxon-name-part taxon-name-part-type="genus" reg="Rhadinaea">R.</tp:taxon-name-part><tp:taxon-name-part taxon-name-part-type="species" reg="forbesi">forbesi</tp:taxon-name-part></tp:taxon-name></italic>, <italic><tp:taxon-name><tp:taxon-name-part taxon-name-part-type="genus" reg="Rhadinaea">R.</tp:taxon-name-part><tp:taxon-name-part taxon-name-part-type="species" reg="hesperia">hesperia</tp:taxon-name-part></tp:taxon-name></italic>, <italic><tp:taxon-name><tp:taxon-name-part taxon-name-part-type="genus" reg="Rhadinaea">R.</tp:taxon-name-part><tp:taxon-name-part taxon-name-part-type="species" reg="marcellae">marcellae</tp:taxon-name-part></tp:taxon-name></italic>, <italic><tp:taxon-name><tp:taxon-name-part taxon-name-part-type="genus" reg="Rhadinaea">R.</tp:taxon-name-part><tp:taxon-name-part taxon-name-part-type="species" reg="macdougalli">macdougalli</tp:taxon-name-part></tp:taxon-name></italic>, and <italic><tp:taxon-name><tp:taxon-name-part taxon-name-part-type="genus" reg="Rhadinaea">R.</tp:taxon-name-part><tp:taxon-name-part taxon-name-part-type="species" reg="montana">montana</tp:taxon-name-part></tp:taxon-name></italic> by the presence of a well-defined, pale postocular line beginning anteriorly behind the upper posterior margin of the eye and extending nearly horizontally posteriorly until connecting with the nuchal blotches (pale postocular line oblique in <italic><tp:taxon-name><tp:taxon-name-part taxon-name-part-type="genus" reg="Rhadinaea">R.</tp:taxon-name-part><tp:taxon-name-part taxon-name-part-type="species" reg="calligaster">calligaster</tp:taxon-name-part></tp:taxon-name></italic> [if present], <italic><tp:taxon-name><tp:taxon-name-part taxon-name-part-type="genus" reg="Rhadinaea">R.</tp:taxon-name-part><tp:taxon-name-part taxon-name-part-type="species" reg="forbesi">forbesi</tp:taxon-name-part></tp:taxon-name></italic>, <italic><tp:taxon-name><tp:taxon-name-part taxon-name-part-type="genus" reg="Rhadinaea">R.</tp:taxon-name-part><tp:taxon-name-part taxon-name-part-type="species" reg="macdougalli">macdougalli</tp:taxon-name-part></tp:taxon-name></italic>, and <italic><tp:taxon-name><tp:taxon-name-part taxon-name-part-type="genus" reg="Rhadinaea">R.</tp:taxon-name-part><tp:taxon-name-part taxon-name-part-type="species" reg="marcellae">marcellae</tp:taxon-name-part></tp:taxon-name></italic>; not connected with the pale post-cephalic markings in the other species [except for one side in one specimen of <italic><tp:taxon-name><tp:taxon-name-part taxon-name-part-type="genus" reg="Rhadinaea">R.</tp:taxon-name-part><tp:taxon-name-part taxon-name-part-type="species" reg="montana">montana</tp:taxon-name-part></tp:taxon-name></italic>]).</p><p>Furthermore, <italic><tp:taxon-name><tp:taxon-name-part taxon-name-part-type="genus" reg="Rhadinaea">Rhadinaea</tp:taxon-name-part><tp:taxon-name-part taxon-name-part-type="species" reg="nuchalis">nuchalis</tp:taxon-name-part></tp:taxon-name></italic> can be distinguished from members of the <italic><tp:taxon-name><tp:taxon-name-part taxon-name-part-type="genus" reg="Rhadinaea">R.</tp:taxon-name-part><tp:taxon-name-part taxon-name-part-type="species" reg="vermiculaticeps">vermiculaticeps</tp:taxon-name-part></tp:taxon-name></italic> group by having more ventrals in males (149–151 vs. 117–124 ventrals in males of the <italic><tp:taxon-name><tp:taxon-name-part taxon-name-part-type="genus" reg="Rhadinaea">R.</tp:taxon-name-part><tp:taxon-name-part taxon-name-part-type="species" reg="vermiculaticeps">vermiculaticeps</tp:taxon-name-part></tp:taxon-name></italic> group). <italic><tp:taxon-name><tp:taxon-name-part taxon-name-part-type="genus" reg="Rhadinaea">Rhadinaea</tp:taxon-name-part><tp:taxon-name-part taxon-name-part-type="species" reg="nuchalis">nuchalis</tp:taxon-name-part></tp:taxon-name></italic> differs from <italic><tp:taxon-name><tp:taxon-name-part taxon-name-part-type="genus" reg="Rhadinaea">R.</tp:taxon-name-part><tp:taxon-name-part taxon-name-part-type="species" reg="cuneata">cuneata</tp:taxon-name-part></tp:taxon-name></italic> by having less subcaudals in males (63–77 vs. 106–115) and by having a narrow postocular pale marking in the form of a nearly horizontal line (postocular pale marking wedge-shaped in <italic><tp:taxon-name><tp:taxon-name-part taxon-name-part-type="genus" reg="Rhadinaea">R.</tp:taxon-name-part><tp:taxon-name-part taxon-name-part-type="species" reg="cuneata">cuneata</tp:taxon-name-part></tp:taxon-name></italic>). Specifically, <italic><tp:taxon-name><tp:taxon-name-part taxon-name-part-type="genus" reg="Rhadinaea">R.</tp:taxon-name-part><tp:taxon-name-part taxon-name-part-type="species" reg="nuchalis">nuchalis</tp:taxon-name-part></tp:taxon-name></italic> differs from other congeners that inhabit Guerrero except <italic><tp:taxon-name><tp:taxon-name-part taxon-name-part-type="genus" reg="Rhadinaea">R.</tp:taxon-name-part><tp:taxon-name-part taxon-name-part-type="species" reg="myersi">myersi</tp:taxon-name-part></tp:taxon-name></italic> by having fewer subcaudals in males (63–77 vs. 110–137 in <italic><tp:taxon-name><tp:taxon-name-part taxon-name-part-type="genus" reg="Rhadinaea">R.</tp:taxon-name-part><tp:taxon-name-part taxon-name-part-type="species" reg="hesperia">hesperia</tp:taxon-name-part></tp:taxon-name></italic>; 85–90 in <italic><tp:taxon-name><tp:taxon-name-part taxon-name-part-type="genus" reg="Rhadinaea">R.</tp:taxon-name-part><tp:taxon-name-part taxon-name-part-type="species" reg="omiltemana">omiltemana</tp:taxon-name-part></tp:taxon-name></italic>; 91–121 in <italic><tp:taxon-name><tp:taxon-name-part taxon-name-part-type="genus" reg="Rhadinaea">R.</tp:taxon-name-part><tp:taxon-name-part taxon-name-part-type="species" reg="taeniata">taeniata</tp:taxon-name-part></tp:taxon-name></italic> Peters, 1863). Additionally, it differs from <italic><tp:taxon-name><tp:taxon-name-part taxon-name-part-type="genus" reg="Rhadinaea">R.</tp:taxon-name-part><tp:taxon-name-part taxon-name-part-type="species" reg="myersi">myersi</tp:taxon-name-part></tp:taxon-name></italic>, <italic><tp:taxon-name><tp:taxon-name-part taxon-name-part-type="genus" reg="Rhadinaea">R.</tp:taxon-name-part><tp:taxon-name-part taxon-name-part-type="species" reg="omiltemana">omiltemana</tp:taxon-name-part></tp:taxon-name></italic>, and <italic><tp:taxon-name><tp:taxon-name-part taxon-name-part-type="genus" reg="Rhadinaea">R.</tp:taxon-name-part><tp:taxon-name-part taxon-name-part-type="species" reg="taeniata">taeniata</tp:taxon-name-part></tp:taxon-name></italic> by having the dark ground color of the flanks extending to the lateral portion of the ventrals (dark ground color of the flanks not reaching ventrals in <italic><tp:taxon-name><tp:taxon-name-part taxon-name-part-type="genus" reg="Rhadinaea">R.</tp:taxon-name-part><tp:taxon-name-part taxon-name-part-type="species" reg="omiltemana">omiltemana</tp:taxon-name-part></tp:taxon-name></italic>, occasionally and faintly so in <italic><tp:taxon-name><tp:taxon-name-part taxon-name-part-type="genus" reg="Rhadinaea">R.</tp:taxon-name-part><tp:taxon-name-part taxon-name-part-type="species" reg="myersi">myersi</tp:taxon-name-part></tp:taxon-name></italic> and <italic><tp:taxon-name><tp:taxon-name-part taxon-name-part-type="genus" reg="Rhadinaea">R.</tp:taxon-name-part><tp:taxon-name-part taxon-name-part-type="species" reg="taeniata">taeniata</tp:taxon-name-part></tp:taxon-name></italic>).</p></tp:treatment-sec><tp:treatment-sec sec-type="description" id="SECID0EFZAE"><title>Description of holotype</title><p>(Figs <xref ref-type="fig" rid="F1">1</xref>, <xref ref-type="fig" rid="F2">2</xref>). Male; adult; head length = 12.2 mm, snout-vent length (<abbrev xmlns:xlink="http://www.w3.org/1999/xlink" xlink:title="snout-vent length" id="ABBRID0ETZAE" xlink:type="simple">SVL</abbrev>) = 275 mm, tail length = 104 mm. Head distinct from neck; snout long, contained 2.5 times in head length, rounded from above, projecting anteriorly beyond lower jaw; rostral broader than high, portion visible from above 0.6 times as long as its distance from frontal, 0.5 times as long as internasal common suture, upper edge slightly above level of upper margin of nostrils; internasals broader than long (width / length = 1.5), rounded laterally, contacting anterior and posterior nasals laterally, length and common suture ca. 0.8 and 0.4 times as long as prefrontal common suture, respectively; prefrontal contacting postnasal and loreal laterally, length ca. 0.3 times length of snout, common suture ca. 0.5 times frontal length; frontal longer than broad (width / length = 3.6/2.3), angulate posteriorly; supraocular large, contacting prefrontal, frontal, parietal, and upper postocular broadly, length ca. 1.3 times length of horizontal diameter of eye, 1.3/1.3 times as long as loreal, ventral margin projecting anteriorly and posteriorly beyond margins of orbit; parietals 1.6 times longer than broad, length approximately 0.4 times head length, common suture as long as frontal; nasal divided; prenasal 1.3/1 times as long as postnasal; prenasal and postnasal combined length ca. 2.3 times loreal length; loreal as high as long, contained 1.1 times in snout length, 0.4 times as long as horizontal diameter of eye, dorsal margin nearly straight; preocular single, 1.8 times higher than long; subpreocular present, tiny, separating preocular and fourth supralabial; postoculars two; upper postocular 1.4 times higher than long, 2.3 times longer than lower postocular; lower postocular 2.25 times longer than high; eye large, contained 4.1 times in snout length, vertical diameter 2.0 times distance from lip; supralabials 8/8, first and second contacting postnasal, second and third contacting loreal, fourth and fifth entering orbit, seventh largest, contacting anterior temporal, eight contacting lower posterior temporal; temporals 1 + 2; anterior temporal separating sixth and seventh supralabials from parietal; upper posterior temporals separated posteriorly by five nuchals; lower posterior temporal contacting anterior temporal and seventh supralabial anteriorly, eight supralabial ventrally. Mental 1.5 times broader than long, rounded anteriorly, separated from chinshields by first infralabials; infralabials 10/10, first to third contacting anterior chinshields, fourth to sixth separated from chinshields by interstitial skin, seventh to tenth separated by other scales; anterior chinshields 3.3 times longer than broad, as long as posterior chinshields; posterior chinshields separated from each other by two midgular scales.</p><fig id="F1" position="float" orientation="portrait"><label>Figure 1.</label><caption><p>Head of <italic><tp:taxon-name><tp:taxon-name-part taxon-name-part-type="genus" reg="Rhadinaea">Rhadinaea</tp:taxon-name-part><tp:taxon-name-part taxon-name-part-type="species" reg="nuchalis">nuchalis</tp:taxon-name-part></tp:taxon-name></italic> sp. n. Holotype (MZFC-HE 22161) in dorsal (<bold>A</bold>), left lateral (<bold>B</bold>), and ventral (<bold>C</bold>) views.</p></caption><graphic xmlns:xlink="http://www.w3.org/1999/xlink" xlink:href="zookeys-780-137-g001.jpg" position="float" orientation="portrait" xlink:type="simple" id="oo_221806.jpg"/></fig><fig id="F2" position="float" orientation="portrait"><label>Figure 2.</label><caption><p><italic><tp:taxon-name><tp:taxon-name-part taxon-name-part-type="genus" reg="Rhadinaea">Rhadinaea</tp:taxon-name-part><tp:taxon-name-part taxon-name-part-type="species" reg="nuchalis">nuchalis</tp:taxon-name-part></tp:taxon-name></italic> sp. n., holotype (MZFC-HE 22161). Dorsal (<bold>A</bold>) and ventral (<bold>B</bold>) views.</p></caption><graphic xmlns:xlink="http://www.w3.org/1999/xlink" xlink:href="zookeys-780-137-g002.jpg" position="float" orientation="portrait" xlink:type="simple" id="oo_221807.jpg"/></fig><p>Transverse dorsal scale rows 17-17-17, smooth; apical pits absent; ventrals 151; cloacal scute divided; paired subcaudals 63.</p><p><italic>Color</italic> (in life; Figs <xref ref-type="fig" rid="F3">3</xref>–<xref ref-type="fig" rid="F4">4</xref>). Dorsum of head ochre, extending to rostral anteriorly, to third dorsal scale posterior to parietals posteriorly along the dorsal midline, narrowing occupying one dorsal scale laterally; extending to upper half of nasal, lateral portion of prefrontal, upper third of preocular, lateral edge of supraocular, uppermost portion of upper postocular, lateral portion of parietal, and ventral portion of upper secondary temporal and dorsal scale posterior to it ventrolaterally; irregular dark markings present, except on ventral border anteriorl to orbit (creating the appearance of a faint preocular line). Postocular pale marking consisting of a nearly horizontal, black-bordered, cream line; beginning anteriorly on rear upper fourth of orbit; passing along upper portion of upper postocular, lateral portion of parietal, and upper portion of primary temporal, connecting with nuchal blotches posteriorly. Lateral stripe dark brown, black-bordered; ventrally bordering faint preocular line and postocular pale marking; extending anteriorly to posterior nasal, eighth supralabial posteriorly; occupying upper border of supralabials 1–6, upper half of supralabial 7, and entire surface of supralabial 8 except for anteroventral corner. Ground coloration below dark lateral stripe white, interspaces between each scale bright pink; supralabials 1–7, mental, infralabials, and anterior chinshields with irregular dark markings.</p><fig id="F3" position="float" orientation="portrait"><label>Figure 3.</label><caption><p><italic><tp:taxon-name><tp:taxon-name-part taxon-name-part-type="genus" reg="Rhadinaea">Rhadinaea</tp:taxon-name-part><tp:taxon-name-part taxon-name-part-type="species" reg="nuchalis">nuchalis</tp:taxon-name-part></tp:taxon-name></italic> sp. n., holotype (MZFC-HE 22161) in life.</p></caption><graphic xmlns:xlink="http://www.w3.org/1999/xlink" xlink:href="zookeys-780-137-g003.jpg" position="float" orientation="portrait" xlink:type="simple" id="oo_221808.jpg"/></fig><fig id="F4" position="float" orientation="portrait"><label>Figure 4.</label><caption><p>Diagram of coloration at level of midbody in <italic><tp:taxon-name><tp:taxon-name-part taxon-name-part-type="genus" reg="Rhadinaea">Rhadinaea</tp:taxon-name-part><tp:taxon-name-part taxon-name-part-type="species" reg="nuchalis">nuchalis</tp:taxon-name-part></tp:taxon-name></italic> sp. n. Based on holotype (MZFC-HE 22161).</p></caption><graphic xmlns:xlink="http://www.w3.org/1999/xlink" xlink:href="zookeys-780-137-g004.jpg" position="float" orientation="portrait" xlink:type="simple" id="oo_221809.jpg"/></fig><p>Nuchal blotches brownish orange; separated dorsally by median dark line; one dorsal scale long dorsally, widening laterally to two dorsal scales; nearly immaculate dorsally, with abundant dark speckling at level of supralabials; connected to pale ventral coloration. First and second transverse dorsal scale rows posterior to nuchal blotches reddish brown, slightly darker than rest of body.</p><p>Coloration of rest of body and tail: median dark line dark brown, with darker spots on tip of each dorsal scale in vertebral row; extending to third mid-dorsal scale posterior to parietals anteriorly, to tip of tail posteriorly; narrower anteriorly and posteriorly (confined to vertebral dorsal scale row near head and to medial edges of innermost dorsal scale rows in tail), wider at midbody (occupying vertebral dorsal scale row entirely and dorsal edges of adjacent dorsal scale rows). Dorsolateral stripe ochre; failing to contact nuchal blotches anteriorly by two scales, extending to tip of tail posteriorly; extending between upper portion of fifth and lower portion of eighth longitudinal dorsal scale rows at level of mid-body, between upper portion of second and lower portion of third longitudinal dorsal scale rows at level of mid-tail. Scales on fifth longitudinal dorsal scale row at level of mid-body and second at level of mid-tail exhibiting prominent orange spots. Lateral dark line bordering dorsolateral stripe ventrally; contacting nuchal blotches anteriorly, extending to tip of tail posteriorly; occupying three longitudinal dorsal scale rows just posteriorly to head, upper portion of fourth and lower edge of fifth longitudinal dorsal scale rows at level of mid-body, upper edge of first and lower edge of second longitudinal dorsal scale rows at level of tail. Flanks dark ochre, slightly darker than dorsolateral stripes, presenting abundant dark speckling. Ground color of flanks extending ventrally onto lateral portions of ventrals and subcaudals. Lateral portion of ventrals with black spots posteriorly at level of ventral edge of color of flanks. Conspicuous dark line passing along lateral edge of subcaudals. Remaining surface of ventrals and subcaudals white, suffused lightly with bright pink from head to level of mid-body, with sparse tiny dark dots.</p><p><italic><tp:taxon-name><tp:taxon-name-part taxon-name-part-type="genus" reg="Hemipenes">Hemipenes</tp:taxon-name-part></tp:taxon-name></italic> (Figure <xref ref-type="fig" rid="F5">5</xref>). <tp:taxon-name><tp:taxon-name-part taxon-name-part-type="genus" reg="Hemipenes">Hemipenes</tp:taxon-name-part></tp:taxon-name> unilobed, unicapitate, length ≈ 5 mm. Sulcus spermaticus centripetal basally, centrolineal distally; bifurcating at level of distal end of basal third of capitulum, terminating distally at level of basal end of distal third of capitulum; sulcus spermaticus walls smooth, well-defined; intrasulcar region nude. Capitulum calyculate, longer on sulcate side (≈ 2.5 mm, vs. ≈ 1.2 mm on asulcate side); calyces papillate in most of capitulum, spinulate near base of capitulum. Hemipenial body covered in spines distally; enlarged spines 30, slightly curved, larger and more abundant on lateral surfaces of hemipenial body and asulcate side than on sulcate side; area of hemipenial body below spinose section covered in small spinules; spinules surrounding sulcus spermaticus walls, covering larger area on sulcate and asulcate sides than on lateral surfaces of hemipenial body, separated from enlarged spines by triangular nude patch on asulcate side. Basal-most portion of hemipenial body nude.</p><fig id="F5" position="float" orientation="portrait"><label>Figure 5.</label><caption><p>Right hemipenis of <italic><tp:taxon-name><tp:taxon-name-part taxon-name-part-type="genus" reg="Rhadinaea">Rhadinaea</tp:taxon-name-part><tp:taxon-name-part taxon-name-part-type="species" reg="nuchalis">nuchalis</tp:taxon-name-part></tp:taxon-name></italic> sp. n., holotype (MZFC-HE 22161). Asulcate (<bold>A</bold>) and sulcate (<bold>B</bold>) sides.</p></caption><graphic xmlns:xlink="http://www.w3.org/1999/xlink" xlink:href="zookeys-780-137-g005.jpg" position="float" orientation="portrait" xlink:type="simple" id="oo_221810.jpg"/></fig></tp:treatment-sec><tp:treatment-sec sec-type="variation" id="SECID0E65AE"><title>Variation.</title><p>The paratype differs from the holotype by having the upper posterior temporal divided into two small scales on the right side, 10/9 infralabials, the posterior chinshields separated from first ventral by two rows of small scales, 149 ventrals, and 77 subcaudals. No remarkable differences in color pattern are present in the paratype with respect to the holotype.</p></tp:treatment-sec><tp:treatment-sec sec-type="etymology" id="SECID0EE6AE"><title>Etymology.</title><p>The specific name <italic><tp:taxon-name><tp:taxon-name-part taxon-name-part-type="genus" reg="Rhadinaea"/><tp:taxon-name-part taxon-name-part-type="species" reg="nuchalis">nuchalis</tp:taxon-name-part></tp:taxon-name></italic> comes from the Latin <italic>nucha</italic>, meaning nape. It makes reference to the large nuchal blotches present in the new species.</p></tp:treatment-sec><tp:treatment-sec sec-type="distribution" id="SECID0EW6AE"><title>Distribution and ecology.</title><p><italic><tp:taxon-name><tp:taxon-name-part taxon-name-part-type="genus" reg="Rhadinaea">Rhadinaea</tp:taxon-name-part><tp:taxon-name-part taxon-name-part-type="species" reg="nuchalis">nuchalis</tp:taxon-name-part></tp:taxon-name></italic> sp. n. is known only at intermediate elevations from the vicinity of El Molote in the western portion of the Sierra Madre del Sur of Guerrero. The species appears to be allopatric with the other species of the <italic><tp:taxon-name><tp:taxon-name-part taxon-name-part-type="genus" reg="Rhadinaea">R.</tp:taxon-name-part><tp:taxon-name-part taxon-name-part-type="species" reg="decorata">decorata</tp:taxon-name-part></tp:taxon-name></italic> group. The closest <italic><tp:taxon-name><tp:taxon-name-part taxon-name-part-type="genus" reg="Rhadinaea">Rhadinaea</tp:taxon-name-part></tp:taxon-name></italic> record to <italic><tp:taxon-name><tp:taxon-name-part taxon-name-part-type="genus" reg="Rhadinaea">R.</tp:taxon-name-part><tp:taxon-name-part taxon-name-part-type="species" reg="nuchalis">nuchalis</tp:taxon-name-part></tp:taxon-name></italic> is that of <italic><tp:taxon-name><tp:taxon-name-part taxon-name-part-type="genus" reg="Rhadinaea">R.</tp:taxon-name-part><tp:taxon-name-part taxon-name-part-type="species" reg="omiltemana">omiltemana</tp:taxon-name-part></tp:taxon-name></italic> from El Tambor, Coyuca de Benítez, Guerrero, approximately 8 km E in straight line from the type locality of <italic><tp:taxon-name><tp:taxon-name-part taxon-name-part-type="genus" reg="Rhadinaea">R.</tp:taxon-name-part><tp:taxon-name-part taxon-name-part-type="species" reg="nuchalis">nuchalis</tp:taxon-name-part></tp:taxon-name></italic> (<xref ref-type="bibr" rid="B32">Palacios-Aguilar et al. 2016</xref>). The second closest record is that of <italic><tp:taxon-name><tp:taxon-name-part taxon-name-part-type="genus" reg="Rhadinaea">R.</tp:taxon-name-part><tp:taxon-name-part taxon-name-part-type="species" reg="taeniata">taeniata</tp:taxon-name-part></tp:taxon-name></italic> from 1.5 mi N San Vicente de Jesus, Guerrero, about 18 km SSW in straight line from the type locality of <italic><tp:taxon-name><tp:taxon-name-part taxon-name-part-type="genus" reg="Rhadinaea">R.</tp:taxon-name-part><tp:taxon-name-part taxon-name-part-type="species" reg="nuchalis">nuchalis</tp:taxon-name-part></tp:taxon-name></italic> (<xref ref-type="bibr" rid="B26">Myers 1974</xref>). Other close records are those of <italic><tp:taxon-name><tp:taxon-name-part taxon-name-part-type="genus" reg="Rhadinaea">R.</tp:taxon-name-part><tp:taxon-name-part taxon-name-part-type="species" reg="omiltemana">omiltemana</tp:taxon-name-part></tp:taxon-name></italic> from Omiltemi and Asoleadero, <italic><tp:taxon-name><tp:taxon-name-part taxon-name-part-type="genus" reg="Rhadinaea">R.</tp:taxon-name-part><tp:taxon-name-part taxon-name-part-type="species" reg="hesperia">hesperia</tp:taxon-name-part></tp:taxon-name></italic> from Acahuizotla and Chilpancingo, and <italic><tp:taxon-name><tp:taxon-name-part taxon-name-part-type="genus" reg="Rhadinaea">R.</tp:taxon-name-part><tp:taxon-name-part taxon-name-part-type="species" reg="taeniata">taeniata</tp:taxon-name-part></tp:taxon-name></italic> from Chilpancingo, all in Guerrero (Fig. <xref ref-type="fig" rid="F6">6</xref>). All the three are about 72 km, straight line, from the type locality of <italic><tp:taxon-name><tp:taxon-name-part taxon-name-part-type="genus" reg="Rhadinaea">R.</tp:taxon-name-part><tp:taxon-name-part taxon-name-part-type="species" reg="nuchalis">nuchalis</tp:taxon-name-part></tp:taxon-name></italic> The closest records of species in the <italic><tp:taxon-name><tp:taxon-name-part taxon-name-part-type="genus" reg="Rhadinaea">R.</tp:taxon-name-part><tp:taxon-name-part taxon-name-part-type="species" reg="decorata">decorata</tp:taxon-name-part></tp:taxon-name></italic> group, excluding those of <italic><tp:taxon-name><tp:taxon-name-part taxon-name-part-type="genus" reg="Rhadinaea">R.</tp:taxon-name-part><tp:taxon-name-part taxon-name-part-type="species" reg="hesperia">hesperia</tp:taxon-name-part></tp:taxon-name></italic>, to the type locality of <italic><tp:taxon-name><tp:taxon-name-part taxon-name-part-type="genus" reg="Rhadinaea">R.</tp:taxon-name-part><tp:taxon-name-part taxon-name-part-type="species" reg="nuchalis">nuchalis</tp:taxon-name-part></tp:taxon-name></italic> are those of <italic><tp:taxon-name><tp:taxon-name-part taxon-name-part-type="genus" reg="Rhadinaea">R.</tp:taxon-name-part><tp:taxon-name-part taxon-name-part-type="species" reg="myersi">myersi</tp:taxon-name-part></tp:taxon-name></italic> from Malinaltepec, Guerrero, and southwestern Oaxaca (García-Vázquez et al. 2006); and those of <italic><tp:taxon-name><tp:taxon-name-part taxon-name-part-type="genus" reg="Rhadinaea">R.</tp:taxon-name-part><tp:taxon-name-part taxon-name-part-type="species" reg="macdougalli">macdougalli</tp:taxon-name-part></tp:taxon-name></italic> and <italic><tp:taxon-name><tp:taxon-name-part taxon-name-part-type="genus" reg="Rhadinaea">R.</tp:taxon-name-part><tp:taxon-name-part taxon-name-part-type="species" reg="bogertorum">bogertorum</tp:taxon-name-part></tp:taxon-name></italic> from northern Oaxaca (<xref ref-type="bibr" rid="B26">Myers 1974</xref>, <xref ref-type="bibr" rid="B38">Ramírez-Bautista et al. 1998</xref>).</p><fig id="F6" position="float" orientation="portrait"><label>Figure 6.</label><caption><p>Collection localities of the species of the genus <italic><tp:taxon-name><tp:taxon-name-part taxon-name-part-type="genus" reg="Rhadinaea">Rhadinaea</tp:taxon-name-part></tp:taxon-name></italic> in Guerrero. Black lines represent state limits.</p></caption><graphic xmlns:xlink="http://www.w3.org/1999/xlink" xlink:href="zookeys-780-137-g006.jpg" position="float" orientation="portrait" xlink:type="simple" id="oo_221811.jpg"/></fig><p>The region of El Molote is characterized by rugged topography and the presence of numerous permanent streams that flow into the Atoyac and Coyuca rivers, whose basins belong to the Costa Grande hydrologic region (<xref ref-type="bibr" rid="B22">Lozada et al. 2003</xref>). Additional descriptions of the climate and other ecological aspects of El Molote can be found in <xref ref-type="bibr" rid="B25">Meza and López (1997)</xref> and <xref ref-type="bibr" rid="B33">Pavón-Vázquez et al. (2011)</xref>. Coffee plantations have replaced most of the original cloud forest. The forest is dense and tall in undisturbed places, with the canopy reaching 25–30 m in height (Fig. <xref ref-type="fig" rid="F7">7</xref>). <italic><tp:taxon-name><tp:taxon-name-part taxon-name-part-type="genus" reg="Pinus">Pinus</tp:taxon-name-part><tp:taxon-name-part taxon-name-part-type="species" reg="ayacahuite">ayacahuite</tp:taxon-name-part></tp:taxon-name></italic>, <tp:taxon-name><tp:taxon-name-part taxon-name-part-type="genus" reg="Pinus">P.</tp:taxon-name-part><tp:taxon-name-part taxon-name-part-type="species" reg="strobus">strobus</tp:taxon-name-part><tp:taxon-name-part taxon-name-part-type="infraspecific-rank">var.</tp:taxon-name-part><tp:taxon-name-part taxon-name-part-type="variety" reg="chiapensis">chiapensis</tp:taxon-name-part></tp:taxon-name>, and <italic><tp:taxon-name><tp:taxon-name-part taxon-name-part-type="genus" reg="Ulmus">Ulmus</tp:taxon-name-part><tp:taxon-name-part taxon-name-part-type="species" reg="mexicana">mexicana</tp:taxon-name-part></tp:taxon-name></italic> are emergent species, and <italic><tp:taxon-name><tp:taxon-name-part taxon-name-part-type="genus" reg="Alfaroa">Alfaroa</tp:taxon-name-part><tp:taxon-name-part taxon-name-part-type="species" reg="costaricensis">costaricensis</tp:taxon-name-part></tp:taxon-name></italic>, <italic><tp:taxon-name><tp:taxon-name-part taxon-name-part-type="genus" reg="Sloanea">Sloanea</tp:taxon-name-part></tp:taxon-name></italic> sp., <italic><tp:taxon-name><tp:taxon-name-part taxon-name-part-type="genus" reg="Quercus">Quercus</tp:taxon-name-part><tp:taxon-name-part taxon-name-part-type="species" reg="salicifolia">salicifolia</tp:taxon-name-part></tp:taxon-name></italic>, <italic><tp:taxon-name><tp:taxon-name-part taxon-name-part-type="genus" reg="Cojoba">Cojoba</tp:taxon-name-part><tp:taxon-name-part taxon-name-part-type="species" reg="arborea">arborea</tp:taxon-name-part></tp:taxon-name></italic>, <italic><tp:taxon-name><tp:taxon-name-part taxon-name-part-type="genus" reg="Magnolia">Magnolia</tp:taxon-name-part><tp:taxon-name-part taxon-name-part-type="species" reg="schiedeana">schiedeana</tp:taxon-name-part></tp:taxon-name></italic>, and <italic><tp:taxon-name><tp:taxon-name-part taxon-name-part-type="genus" reg="Zanthoxylum">Zanthoxylum</tp:taxon-name-part><tp:taxon-name-part taxon-name-part-type="species" reg="melanostictum">melanostictum</tp:taxon-name-part></tp:taxon-name></italic> are dominant species (<xref ref-type="bibr" rid="B22">Lozada et al. 2003</xref>).</p><fig id="F7" position="float" orientation="portrait"><label>Figure 7.</label><caption><p>Habitat of <italic><tp:taxon-name><tp:taxon-name-part taxon-name-part-type="genus" reg="Rhadinaea">Rhadinaea</tp:taxon-name-part><tp:taxon-name-part taxon-name-part-type="species" reg="nuchalis">nuchalis</tp:taxon-name-part></tp:taxon-name></italic> sp. n. in the type locality.</p></caption><graphic xmlns:xlink="http://www.w3.org/1999/xlink" xlink:href="zookeys-780-137-g007.jpg" position="float" orientation="portrait" xlink:type="simple" id="oo_221812.jpg"/></fig><sec sec-type="Identification key" id="SECID0E1LAG"><title>Identification key</title><p>An identification key to the species of <italic><tp:taxon-name><tp:taxon-name-part taxon-name-part-type="genus" reg="Rhadinaea">Rhadinaea</tp:taxon-name-part></tp:taxon-name></italic> was included in <xref ref-type="bibr" rid="B26">Myers’s (1974)</xref> revision of the genus. Examination of the known specimens of <italic><tp:taxon-name><tp:taxon-name-part taxon-name-part-type="genus" reg="Rhadinaea">R.</tp:taxon-name-part><tp:taxon-name-part taxon-name-part-type="species" reg="nuchalis">nuchalis</tp:taxon-name-part></tp:taxon-name></italic> would lead to couplet number 40 in <xref ref-type="bibr" rid="B26">Myers’s (1974)</xref> key for North American species. Modifying number 40 as follows would allow the identification of <italic><tp:taxon-name><tp:taxon-name-part taxon-name-part-type="genus" reg="Rhadinaea">R.</tp:taxon-name-part><tp:taxon-name-part taxon-name-part-type="species" reg="nuchalis">nuchalis</tp:taxon-name-part></tp:taxon-name></italic>:</p><table-wrap content-type="key" position="anchor" orientation="portrait"><table id="TID0ENEAE" rules="all"><tbody><tr><td rowspan="1" colspan="1">40</td><td rowspan="1" colspan="1">Pair of large pale nuchal blotches, forming a collar broken on the dorsal midline</td><td rowspan="1" colspan="1">
                      <bold><italic><tp:taxon-name><tp:taxon-name-part taxon-name-part-type="genus" reg="Rhadinaea">R.</tp:taxon-name-part><tp:taxon-name-part taxon-name-part-type="species" reg="nuchalis">nuchalis</tp:taxon-name-part></tp:taxon-name></italic> sp. n.</bold>
                    </td></tr><tr><td rowspan="1" colspan="1">–</td><td rowspan="1" colspan="1">Post-cephalic pale markings not significantly enlarged, not as described above</td><td rowspan="1" colspan="1">
                      <bold>41</bold>
                    </td></tr></tbody></table></table-wrap><p>Former number 40, a bracket including <italic><tp:taxon-name><tp:taxon-name-part taxon-name-part-type="genus" reg="Rhadinaea">R.</tp:taxon-name-part><tp:taxon-name-part taxon-name-part-type="species" reg="bogertorum">bogertorum</tp:taxon-name-part></tp:taxon-name></italic> and <italic><tp:taxon-name><tp:taxon-name-part taxon-name-part-type="genus" reg="Rhadinaea">R.</tp:taxon-name-part><tp:taxon-name-part taxon-name-part-type="species" reg="myersi">myersi</tp:taxon-name-part></tp:taxon-name></italic>, would become number 41.</p></sec></tp:treatment-sec><ref-list><ref id="B26"><mixed-citation xmlns:xlink="http://www.w3.org/1999/xlink" xlink:type="simple"><person-group><name name-style="western"><surname>Myers</surname><given-names>CW</given-names></name></person-group> (<year>1974</year>) <article-title>The systematics of <italic><tp:taxon-name><tp:taxon-name-part taxon-name-part-type="genus">Rhadinaea</tp:taxon-name-part></tp:taxon-name></italic> (<tp:taxon-name><tp:taxon-name-part taxon-name-part-type="family">Colubridae</tp:taxon-name-part></tp:taxon-name>), a genus of New World snakes.</article-title><source>Bulletin of the American Museum of Natural History</source><volume>133</volume>: <fpage>1</fpage>–<lpage>262</lpage>.</mixed-citation></ref><ref id="B32"><mixed-citation xmlns:xlink="http://www.w3.org/1999/xlink" xlink:type="simple"><person-group><name name-style="western"><surname>Palacios-Aguilar</surname><given-names>R</given-names></name><name name-style="western"><surname>Santos-Bibiano</surname><given-names>R</given-names></name><name name-style="western"><surname>Beltrán-Sánchez</surname><given-names>E</given-names></name></person-group> (<year>2016</year>) <article-title>Distribution notes. Notable distributional records of amphibians and reptiles from Guerrero, Mexico.</article-title><source>Mesoamerican Herpetology</source><volume>3</volume>: <fpage>527</fpage>–<lpage>531</lpage>.</mixed-citation></ref><ref id="B38"><mixed-citation xmlns:xlink="http://www.w3.org/1999/xlink" xlink:type="simple"><person-group><name name-style="western"><surname>Ramírez-Bautista</surname><given-names>A</given-names></name><name name-style="western"><surname>Mancilla-Moreno</surname><given-names>M</given-names></name><name name-style="western"><surname>Van Breukelen</surname><given-names>F</given-names></name></person-group> (<year>1998</year>) Morphological variation and relationship of <italic><tp:taxon-name><tp:taxon-name-part taxon-name-part-type="genus">Rhadinaea</tp:taxon-name-part><tp:taxon-name-part taxon-name-part-type="species">bogertorum</tp:taxon-name-part></tp:taxon-name></italic> (<tp:taxon-name><tp:taxon-name-part taxon-name-part-type="order">Squamata</tp:taxon-name-part></tp:taxon-name>: <tp:taxon-name><tp:taxon-name-part taxon-name-part-type="family">Colubridae</tp:taxon-name-part></tp:taxon-name>), an endemic snake of the Sierra de Juárez, Oaxaca, Mexico. Bulletin of the Maryland Herpetological Society 34: 99.</mixed-citation></ref><ref id="B22"><mixed-citation xmlns:xlink="http://www.w3.org/1999/xlink" xlink:type="simple"><person-group><name name-style="western"><surname>Lozada</surname><given-names>L</given-names></name><name name-style="western"><surname>León</surname><given-names>ME</given-names></name><name name-style="western"><surname>Rojas</surname><given-names>J</given-names></name><name name-style="western"><surname>de Santiago</surname><given-names>R</given-names></name></person-group> (<year>2003</year>) <article-title>No. 13: Bosque Mesófilo de Montaña en El Molote.</article-title> In: <person-group><name name-style="western"><surname>Diego-Pérez</surname><given-names>N</given-names></name><name name-style="western"><surname>Fonseca</surname><given-names>RM</given-names></name></person-group> (<role>Eds</role>) <issue-title>Estudios Florísticos en Guerrero.</issue-title><source>Facultad de Ciencias, UNAM, México</source>, <fpage>1</fpage>–<lpage>39</lpage>.</mixed-citation></ref><ref id="B25"><mixed-citation xmlns:xlink="http://www.w3.org/1999/xlink" xlink:type="simple"><person-group><name name-style="western"><surname>Meza</surname><given-names>L</given-names></name><name name-style="western"><surname>López</surname><given-names>J</given-names></name></person-group> (<year>1997</year>) <article-title>No. Especial 1: Vegetación y Mesoclima de Guerrero.</article-title> In: <person-group><name name-style="western"><surname>Diego-Pérez</surname><given-names>N</given-names></name><name name-style="western"><surname>Fonseca</surname><given-names>RM</given-names></name></person-group> (<role>Eds</role>) <issue-title>Estudios Florísticos en Guerrero.</issue-title><source>Facultad de Ciencias, UNAM, México</source>, <fpage>1</fpage>–<lpage>53</lpage>.</mixed-citation></ref><ref id="B33"><mixed-citation xmlns:xlink="http://www.w3.org/1999/xlink" xlink:type="simple"><person-group><name name-style="western"><surname>Pavón-Vázquez</surname><given-names>CJ</given-names></name><name name-style="western"><surname>García-Vázquez</surname><given-names>UO</given-names></name><name name-style="western"><surname>Blancas-Hernandez</surname><given-names>JC</given-names></name><name name-style="western"><surname>Nieto-Montes de Oca</surname><given-names>A</given-names></name></person-group> (<year>2011</year>) <article-title>A new species of the <italic><tp:taxon-name><tp:taxon-name-part taxon-name-part-type="genus">Geophis</tp:taxon-name-part><tp:taxon-name-part taxon-name-part-type="species">sieboldi</tp:taxon-name-part></tp:taxon-name></italic> group (<tp:taxon-name><tp:taxon-name-part taxon-name-part-type="order">Squamata</tp:taxon-name-part></tp:taxon-name>: <tp:taxon-name><tp:taxon-name-part taxon-name-part-type="family">Colubridae</tp:taxon-name-part></tp:taxon-name>) exhibiting color pattern polymorphism from Guerrero, Mexico.</article-title><source>Herpetologica</source><volume>67</volume>: <fpage>332</fpage>–<lpage>343</lpage>. <ext-link xlink:type="simple" ext-link-type="doi" xlink:href="10.1655/herpetologica-d-11-00003.1">https://doi.org/10.1655/herpetologica-d-11-00003.1</ext-link></mixed-citation></ref></ref-list></tp:taxon-treatment>
